# Supplementary material for: Correction: Predicting poor functional outcomes for patients with large computed tomography perfusion core infarctions treated with endovascular thrombectomy
Source: PLoS One. 2026 Jun 12;21(6):e0351479. doi: 10.1371/journal.pone.0351479 (PMC13262836; doi:10.1371/journal.pone.0351479)
Supplement: S1 Raw data — (XLSX) [file pone.0351479.s001.xlsx]

## Sheet: Sheet1
Patient Classification	Age at Symptom Onset	Sex	Race	Hypertension	Hyperlipidemia	Diabetes	Atrial Fibrillation	Smoking	Coronary Artery Disease	Total Initial NIHSS	Presented to Thrombectomy Center?	CBF < 30% Volume	Tmax > 6s Volume	Mismatch Volume	Mismatch Ratio	Hypoperfusion Intensity Ratio (Tmax>10s/Tmax>6s)	CBV Index	LKW to Final Revasc (min)	Post-Treatment TICI	90-Day Modified Rankin Score	Symptomatic ICH	First Blood Glucose Level	LKW to CTA (min)	Laterality	Site of Occlusion	CT ASPECTS
IV Lytic + IA	70-79	Female	Caucasian	Yes	Yes	Yes	Yes	Yes	Yes	19	No	73	170	97	2.3	0.7	0.7	220	2B	6	Yes	317	72	Right	ICA	9
IV Lytic + IA	50-59	Male	African American	Yes	No / Unknown	No / Unknown	No / Unknown	Yes	No / Unknown	26	Yes	52	67	15	1.3	0.4	0.3	235	2B	0	No	106	119	Right	MCA	9
IV Lytic + IA	70-79	Male	Caucasian	Yes	Yes	Yes	No / Unknown	Yes	Yes	22	No	141	205	64	1.5	0.7	0.4	399	2B	6	No	173	178	Right	ICA	8
IA Only	50-59	Female	Caucasian	No / Unknown	No / Unknown	No / Unknown	No / Unknown	Yes	No / Unknown	18	Yes	67	130	63	1.9	0.6	0.7	155	3	6	No	114	67	Right	MCA	10
IA Only	20-29	Female	African American	No / Unknown	No / Unknown	No / Unknown	No / Unknown	No / Unknown	No / Unknown	24	No	50	131	81	2.6	0.6	0.6	573	2B	4	No	106	365	Left	MCA	5
IA Only	60-69	Male	Caucasian	No / Unknown	No / Unknown	No / Unknown	No / Unknown	Yes	No / Unknown	18	Yes	57	193	136	3.4	0.7	0.6	550	2B	2	No	108	448	Right	ICA	7
IV Lytic + IA	60-69	Female	Caucasian	Yes	Yes	Yes	No / Unknown	No / Unknown	No / Unknown	15	No	93	132	39	1.4	0.4	0.3	199	2C	6	No	217	54	Right	MCA	10
IA Only	50-59	Male	Caucasian	Yes	No / Unknown	No / Unknown	No / Unknown	Yes	No / Unknown	11	Yes	77	204	127	2.6	0.8	0.7	822	1	6	No	140	621	Right	MCA	10
IV Lytic + IA	50-59	Male	Caucasian	Yes	Yes	No / Unknown	No / Unknown	No / Unknown	No / Unknown	15	Yes	73	227	154	3.1	0.6	0.8	145	3	0	No	110	66	Right	MCA	10
IA Only	70-79	Male	African American	Yes	Yes	Yes	No / Unknown	No / Unknown	Yes	15	Yes	56	287	231	5.1	0.7	0.7	566	3	0	No	133	485	Right	ICA	10
IV Lytic + IA	70-79	Female	Caucasian	Yes	No / Unknown	No / Unknown	No / Unknown	No / Unknown	No / Unknown	21	Yes	71	113	42	1.6	0.8	0.7	292	2B	2	No	163	79	Right	ICA	6
IV Lytic + IA	70-79	Female	African American	Yes	Yes	No / Unknown	Yes	No / Unknown	No / Unknown	16	Yes	50	161	111	3.2	0.5	0.7	193	3	1	No	97	103	Right	ICA	8
IV Lytic + IA	90-99	Male	Caucasian	No / Unknown	No / Unknown	No / Unknown	No / Unknown	No / Unknown	No / Unknown	21	Yes	79	83	4	1.1	0.8	0.4	196	2B	6	No	105	65	Left	MCA	10
IA Only	30-39	Male	Caucasian	Yes	No / Unknown	No / Unknown	No / Unknown	Yes	No / Unknown	17	Yes	51	143	92	2.8	0.5	0.9	210	3	1	No	99	114	Left	MCA	10
IV Lytic + IA	60-69	Female	Asian	Yes	No / Unknown	No / Unknown	Yes	No / Unknown	No / Unknown	25	Yes	111	182	71	1.6	0.6	0.6	91	3	0	No	94	55	Left	MCA	8
IA Only	40-49	Male	Caucasian	Yes	No / Unknown	No / Unknown	No / Unknown	No / Unknown	No / Unknown	19	No	70	197	127	2.8	0.6	0.8	577	2C	3	No	133	445	Left	MCA	10
IA Only	50-59	Female	Caucasian	Yes	Yes	Yes	No / Unknown	Yes	No / Unknown	24	Yes	50	118	68	2.4	0.6	0.8	829	1	5	No	105	753	Right	MCA	10
IA Only	80-89	Female	Native Hawaiian or Other Pacific Islander	Yes	Yes	No / Unknown	Yes	No / Unknown	No / Unknown	15	No	65	143	78	2.2	0.6	0.7	205	2B	3	No	116	99	Right	MCA	8
IV Lytic + IA	60-69	Male	African American	Yes	No / Unknown	No / Unknown	No / Unknown	No / Unknown	No / Unknown	29	Yes	88	134	46	1.5	0.8	0.4	193	2A	6	No	92	113	Left	MCA	9
IA Only	50-59	Male	African American	Yes	No / Unknown	Yes	No / Unknown	Yes	No / Unknown	22	Yes	69	198	129	2.9	0.7	0.8	123	3	1	No	199	56	Left	MCA	9
IV Lytic + IA	60-69	Female	Caucasian	Yes	Yes	No / Unknown	No / Unknown	No / Unknown	Yes	25	Yes	103	154	51	1.5	0.8	0.6	194	2B	3	No	103	50	Left	MCA	9
IV Lytic + IA	50-59	Female	Caucasian	Yes	Yes	No / Unknown	No / Unknown	Yes	Yes	11	No	75	89	14	1.2	0.9	0.4	405	2B	1	No	129	221	Left	ICA	7
IA Only	50-59	Female	African American	Yes	Yes	Yes	No / Unknown	No / Unknown	No / Unknown	21	Yes	101	109	8	1.1	0.8	0.3	157	2B	6	No	109	91	Right	MCA	10
IV Lytic + IA	80-89	Female	Caucasian	No / Unknown	No / Unknown	No / Unknown	No / Unknown	No / Unknown	No / Unknown	18	No	83	132	49	1.6	0.7	0.7	263	2A	6	No	113	125	Right	ICA	10
IA Only	70-79	Male	Caucasian	No / Unknown	Yes	Yes	Yes	No / Unknown	Yes	21	No	211	297	86	1.4	0.8	0.4	395	2A	2	No	64	276	Right	MCA	9
IA Only	70-79	Female	Caucasian	Yes	No / Unknown	No / Unknown	No / Unknown	Yes	No / Unknown	21	Yes	60	277	217	4.6	0.2	0.8	237	2B	4	No	113	152	Right	MCA	7
IV Lytic + IA	60-69	Male	Caucasian	No / Unknown	No / Unknown	No / Unknown	No / Unknown	Yes	No / Unknown	11	No	64	101	37	1.6	0.5	0.8	223	2A	0	No	107	62	Right	MCA	8
IA Only	70-79	Male	Caucasian	Yes	Yes	No / Unknown	No / Unknown	Yes	No / Unknown	15	Yes	65	127	62	2	0.5	0.7	595	2A	6	No	157	434	Right	MCA	6
IV Lytic + IA	60-69	Male	Caucasian	Yes	No / Unknown	No / Unknown	No / Unknown	No / Unknown	No / Unknown	8	Yes	57	113	56	2	0.5	0.7	117	3	1	No	134	52	Left	MCA	10
IA Only	70-79	Male	Caucasian	Yes	Yes	Yes	Yes	No / Unknown	No / Unknown	17	Yes	188	294	106	1.6	0.8	0.5	128	0	6	No	253	100	Left	MCA	7
IV Lytic + IA	80-89	Male	Caucasian	Yes	Yes	No / Unknown	Yes	No / Unknown	Yes	17	No	58	226	168	3.9	0.4	0.6	340	2B	1	No	97	200	Right	MCA	10
IA Only	70-79	Female	Caucasian	No / Unknown	No / Unknown	No / Unknown	No / Unknown	Yes	No / Unknown	22	Yes	68	97	29	14	0.7	0.3	204	3	5	No	216	122	Left	MCA	8
IV Lytic + IA	50-59	Male	Caucasian	Yes	Yes	No / Unknown	No / Unknown	No / Unknown	No / Unknown	15	No	113	174	61	1.5	0.8	0.5	240	2A	1	No	110	53	Right	MCA	9
IV Lytic + IA	70-79	Female	Caucasian	Yes	Yes	Yes	No / Unknown	No / Unknown	No / Unknown	17	Yes	124	237	113	1.9	0.6	0.7	180	2B	6	No	155	76	Right	MCA	6
IV Lytic + IA	70-79	Male	Caucasian	No / Unknown	No / Unknown	No / Unknown	No / Unknown	Yes	No / Unknown	16	Yes	113	215	102	1.9	0.6	0.6	100	2A	0	No	150	47	Right	MCA	10
IA Only	50-59	Male	African American	Yes	No / Unknown	No / Unknown	No / Unknown	Yes	No / Unknown	21	Yes	62	213	151	3.4	0.7	0.7	678	3	3	No	100	620	Left	MCA	5
IV Lytic + IA	40-49	Male	Caucasian	No / Unknown	No / Unknown	No / Unknown	No / Unknown	Yes	No / Unknown	18	No	128	199	71	1.6	0.7	0.6	254	2B	5	No	111	74	Right	MCA	10
IA Only	50-59	Male	Caucasian	Yes	Yes	Yes	No / Unknown	No / Unknown	No / Unknown	16	Yes	76	286	210	3.8	0.5	0.8	617	2A	4	No	244	475	Right	ICA	5
IV Lytic + IA	60-69	Male	African American	Yes	No / Unknown	Yes	No / Unknown	No / Unknown	No / Unknown	18	Yes	103	147	44	1.4	0.7	0.5	185	3	3	No	95	67	Left	MCA	10
IV Lytic + IA	60-69	Male	Caucasian	Yes	Yes	No / Unknown	No / Unknown	No / Unknown	Yes	27	No	65	376	311	5.8	0.2	0.8	409	2B	6	Yes	96	51	Left	ICA	10
IV Lytic + IA	60-69	Male	Caucasian	No / Unknown	Yes	No / Unknown	No / Unknown	No / Unknown	No / Unknown	14	No	51	135	84	2.6	0.7	0.8	249	2A	6	Yes	116	43	Left	ICA	10
IA Only	50-59	Male	Caucasian	Yes	Yes	Yes	No / Unknown	No / Unknown	No / Unknown	6	No	74	183	109	2.5	0.6	0.8	1295	3	3	No	164	1136	Left	MCA	8
IA Only	70-79	Male	Caucasian	Yes	No / Unknown	No / Unknown	No / Unknown	Yes	Yes	20	Yes	108	143	35	1.3	0.7	0.6	370	3	6	No	108	296	Left	MCA	4
IA Only	60-69	Male	Caucasian	No / Unknown	No / Unknown	No / Unknown	No / Unknown	No / Unknown	No / Unknown	20	No	74	127	53	1.7	0.6	0.5	311	2B	6	No	137	161	Left	MCA	10
IA Only	40-49	Male	African American	Yes	No / Unknown	No / Unknown	No / Unknown	Yes	No / Unknown	14	No	86	191	105	2.2	0.5	0.6	712	3	2	No	96	578	Right	MCA	10
IV Lytic + IA	20-29	Female	Caucasian	No / Unknown	No / Unknown	No / Unknown	No / Unknown	No / Unknown	No / Unknown	23	Yes	265	405	140	1.5	0.7	0.5	408	2B	4	No	117	202	Left	MCA	10
IA Only	50-59	Male	African American	Yes	No / Unknown	No / Unknown	No / Unknown	Yes	No / Unknown	17	Yes	53	278	225	5.2	0.7	0.9	383	2B	3	No	186	306	Right	ICA	9
IA Only	50-59	Male	African American	No / Unknown	No / Unknown	No / Unknown	Yes	Yes	No / Unknown	21	Yes	174	395	221	2.3	0.7	0.8	113	2B	6	No	108	50	Left	ICA	10
IV Lytic + IA	60-69	Male	Unknown	No / Unknown	No / Unknown	No / Unknown	No / Unknown	No / Unknown	No / Unknown	17	Yes	177	220	43	1.2	0.8	0.4	211	2B	4	No	121	76	Left	ICA	7
IA Only	50-59	Female	Unknown	No / Unknown	No / Unknown	Yes	No / Unknown	No / Unknown	No / Unknown	15	Yes	59	120	61	2	0.7	0.7	455	2B	5	No	378	327	Left	MCA	10
IV Lytic + IA	40-49	Female	African American	Yes	No / Unknown	No / Unknown	No / Unknown	Yes	No / Unknown	16	Yes	143	222	79	1.6	0.8	0.5	186	2B	1	No	146	98	Right	ICA	2
IV Lytic + IA	50-59	Male	Caucasian	Yes	No / Unknown	No / Unknown	No / Unknown	Yes	No / Unknown	18	No	74	175	101	2.4	0.6	0.7	252	2B	0	No	93	67	Left	ICA	10
IV Lytic + IA	30-39	Female	Caucasian	No / Unknown	No / Unknown	No / Unknown	No / Unknown	No / Unknown	No / Unknown	25	No	101	190	89	1.9	0.8	0.6	360	2B	6	No	142	201	Left	ICA	10
IA Only	40-49	Male	African American	Yes	No / Unknown	No / Unknown	No / Unknown	No / Unknown	No / Unknown	15	No	81	268	187	3.3	0.6	0.9	220	2C	1	No	206	30	Right	ICA	10
IA Only	80-89	Female	Caucasian	No / Unknown	Yes	Yes	No / Unknown	No / Unknown	No / Unknown	21	No	84	199	115	2.4	0.5	0.7	1385	2B	3	No	87	1173	Right	MCA	9
IV Lytic + IA	50-59	Female	Caucasian	Yes	Yes	No / Unknown	No / Unknown	Yes	Yes	14	Yes	104	210	106	2	1	0.2	258	2B	2	No	124	163	Right	MCA	10
IV Lytic + IA	60-69	Male	Caucasian	Yes	Yes	No / Unknown	No / Unknown	Yes	No / Unknown	22	Yes	88	159	71	1.8	0.6	0.6	220	2B	4	No	133	56	Right	ICA	10
IV Lytic + IA	60-69	Male	Caucasian	No / Unknown	Yes	Yes	No / Unknown	Yes	Yes	28	No	103	248	145	2.4	0.4	0.4	229	3	6	No	181	122	Left	MCA	10
IA Only	40-49	Female	Caucasian	Yes	Yes	Yes	No / Unknown	No / Unknown	No / Unknown	17	Yes	57	128	71	2.2	0.5	0.6	918	2A	6	No	503	725	Right	MCA	3
IA Only	50-59	Male	Caucasian	Yes	Yes	Yes	No / Unknown	Yes	No / Unknown	15	Yes	89	130	41	1.5	0.7	0.6	408	2B	6	No	395	314	Right	MCA	6
IV Lytic + IA	40-49	Female	African American	No / Unknown	Yes	No / Unknown	No / Unknown	Yes	No / Unknown	12	Yes	52	160	108	3.1	0.5	0.8	217	3	1	No	100	180	Right	MCA	10
IV Lytic + IA	60-69	Male	Caucasian	Yes	Yes	Yes	No / Unknown	No / Unknown	No / Unknown	4	No	68	166	98	2.4	0.6	0.8	443	2B	1	No	123	249	Right	MCA	7
IA Only	60-69	Male	Caucasian	Yes	No / Unknown	No / Unknown	Yes	Yes	No / Unknown	15	No	74	128	54	3.5	1.2	1.2	548	2B	2	No	106	413	Right	MCA	5
IA Only	70-79	Male	Native Hawaiian or Other Pacific Islander	Yes	Yes	No / Unknown	Yes	No / Unknown	No / Unknown	29	Yes	60	165	105	2.8	0.6	0.7	791	2B	4	No	106	698	Left	MCA	8
IA Only	90-99	Female	Caucasian	Yes	Yes	No / Unknown	No / Unknown	No / Unknown	No / Unknown	13	Yes	102	218	116	2.1	0.6	0.6	183	3	6	No	154	76	Right	MCA	10
IV Lytic + IA	70-79	Female	Caucasian	Yes	Yes	No / Unknown	No / Unknown	Yes	No / Unknown	23	Yes	66	164	98	2.5	0.6	0.6	177	2B	1	No	102	134	Left	ICA	9
IA Only	40-49	Female	Caucasian	No / Unknown	No / Unknown	No / Unknown	Yes	Yes	No / Unknown	26	No	144	161	17	1.1	0.8	0.3	481	2B	6	No	129	333	Left	MCA	9
IA Only	70-79	Male	Caucasian	Yes	No / Unknown	No / Unknown	No / Unknown	No / Unknown	No / Unknown	22	No	127	172	45	1.4	0.8	0.6	222	2B	6	No	152	24	Left	MCA	10
IV Lytic + IA	50-59	Male	Caucasian	Yes	No / Unknown	No / Unknown	No / Unknown	Yes	No / Unknown	23	Yes	60	158	98	2.6	0.6	0.8	93	3	1	No	128	46	Left	MCA	10
IV Lytic + IA	60-69	Female	African American	Yes	Yes	No / Unknown	No / Unknown	No / Unknown	No / Unknown	27	Yes	83	127	44	1.5	0.7	0.6	118	3	3	No	111	51	Left	MCA	10
IA Only	80-89	Female	Caucasian	No / Unknown	Yes	No / Unknown	Yes	Yes	No / Unknown	27	No	63	218	155	3.5	0.5	0.6	881	2B	6	No	209	740	Left	MCA	10
IV Lytic + IA	70-79	Female	Caucasian	Yes	Yes	Yes	No / Unknown	No / Unknown	No / Unknown	16	No	58	170	112	2.9	0.6	0.7	318	2A	6	No	265	126	Left	MCA	9
IA Only	70-79	Male	African American	No / Unknown	Yes	Yes	Yes	No / Unknown	No / Unknown	22	Yes	76	158	82	2.1	0.7	0.6	479	3	2	No	169	392	Left	MCA	10
IV Lytic + IA	60-69	Male	African American	Yes	Yes	Yes	No / Unknown	Yes	No / Unknown	18	Yes	70	103	33	1.5	0.7	0.4	147	2C	1	No	101	74	Right	MCA	10
IA Only	70-79	Male	Caucasian	Yes	Yes	Yes	Yes	Yes	Yes	23	No	109	235	126	2.2	0.7	0.6	259	2C	6	No	207	146	Left	MCA	10
IA Only	50-59	Male	Caucasian	No / Unknown	No / Unknown	Yes	No / Unknown	Yes	Yes	19	Yes	177	551	374	3.1	0.6	0.7	755	2C	6	No	141	644	Left	ICA	10
IV Lytic + IA	50-59	Male	Caucasian	No / Unknown	No / Unknown	No / Unknown	No / Unknown	No / Unknown	No / Unknown	10	No	118	312	194	2.6	0.8	0.7	247	3	1	No	242	159	Right	MCA	10
IA Only	60-69	Male	African American	Yes	No / Unknown	No / Unknown	Yes	No / Unknown	Yes	22	Yes	108	250	142	2.3	0.7	0.7	485	3	6	No	111	453	Left	ICA	4
IA Only	30-39	Female	Caucasian	No / Unknown	No / Unknown	No / Unknown	No / Unknown	Yes	No / Unknown	24	No	51	141	90	2.8	0.3	0.8	404	3	1	No	91	316	Left	MCA	10
IV Lytic + IA	60-69	Male	Caucasian	Yes	Yes	No / Unknown	No / Unknown	No / Unknown	No / Unknown	23	No	51	167	116	3.3	0.4	0.8	235	2B	2	No	120	71	Left	ICA	10
IV Lytic + IA	80-89	Male	Caucasian	Yes	Yes	No / Unknown	No / Unknown	No / Unknown	Yes	19	Yes	96	145	49	1.5	0.9	0.6	155	3	2	No	104	76	Left	MCA	9
IV Lytic + IA	70-79	Female	African American	Yes	Yes	Yes	No / Unknown	No / Unknown	Yes	20	Yes	70	131	61	1.9	0.7	0.7	178	3	3	No	127	125	Left	MCA	10
IA Only	70-79	Male	African American	Yes	Yes	No / Unknown	No / Unknown	No / Unknown	Yes	15	No	104	152	48	1.5	0.8	0.4	240	3	6	No	125	118	Left	MCA	10
IA Only	60-69	Male	African American	Yes	No / Unknown	No / Unknown	No / Unknown	Yes	Yes	12	No	88	371	283	4.2	0.4	0.8	490	2B	6	No	179	149	Left	MCA	10
IA Only	40-49	Male	African American	No / Unknown	No / Unknown	No / Unknown	No / Unknown	Yes	No / Unknown	27	Yes	101	218	117	2.2	0.6	0.7	683	0	4	No	102	641	Left	MCA	6
IA Only	90-99	Female	African American	Yes	No / Unknown	Yes	Yes	No / Unknown	No / Unknown	19	Yes	139	364	225	2.6	0.7	0.7	185	2C	6	No	145	50	Right	MCA	10
IA Only	40-49	Female	African American	No / Unknown	No / Unknown	No / Unknown	No / Unknown	No / Unknown	No / Unknown	15	Yes	104	210	106	2	0.8	0.7	502	2B	4	Yes	83	340	Right	MCA	4
IA Only	40-49	Male	Caucasian	No / Unknown	No / Unknown	No / Unknown	No / Unknown	No / Unknown	No / Unknown	4	No	110	192	82	1.7	0.7	0.5	389	2A	3	No	84	138	Left	ICA	4
IV Lytic + IA	80-89	Female	African American	Yes	Yes	No / Unknown	No / Unknown	No / Unknown	No / Unknown	24	Yes	92	191	99	2.1	0.6	0.6	275	2B	4	No	90	168	Left	ICA	7
IV Lytic + IA	50-59	Male	African American	Yes	No / Unknown	Yes	No / Unknown	No / Unknown	No / Unknown	18	No	118	208	90	1.8	0.8	0.4	228	0	4	No	151	24	Right	ICA	10
IA Only	80-89	Female	Caucasian	No / Unknown	No / Unknown	No / Unknown	Yes	No / Unknown	No / Unknown	25	No	66	127	61	1.9	0.7	0.5	184	2C	2	No	232	54	Left	MCA	10
IA Only	80-89	Male	African American	Yes	No / Unknown	No / Unknown	Yes	Yes	Yes	29	No	127	282	155	2.2	0.6	0.5	374	2B	6	No	121	217	Right	MCA	10
IV Lytic + IA	60-69	Male	Caucasian	Yes	No / Unknown	Yes	No / Unknown	No / Unknown	No / Unknown	15	No	51	201	150	3.9	0.6	0.9		3	1	No	140	53	Left	MCA	10
IV Lytic + IA	80-89	Male	African American	Yes	Yes	Yes	No / Unknown	No / Unknown	No / Unknown	25	Yes	125	278	153	2.2	0.7	0.6	167	3	2	No	96	111	Right	MCA	10
IV Lytic + IA	50-59	Male	Caucasian	No / Unknown	No / Unknown	No / Unknown	No / Unknown	No / Unknown	No / Unknown	19	No	133	242	109	1.8	0.6	0.4	278	2C	2	No	98	118	Right	MCA	9
IV Lytic + IA	40-49	Female	African American	Yes	No / Unknown	Yes	No / Unknown	Yes	No / Unknown	6	No	69	108	39	1.6	0.6	0.4	297	2B	1	No	115	0	Right	MCA	6
IA Only	70-79	Male	Caucasian	Yes	Yes	No / Unknown	No / Unknown	No / Unknown	Yes	21	Yes	117	272	155	2.3	0.6	0.6	695	2B	0	No	118	645	Right	MCA	9
IV Lytic + IA	80-89	Male	Caucasian	Yes	Yes	No / Unknown	No / Unknown	Yes	No / Unknown	27	No	69	120	51	1.7	0.7	0.3	250	3	3	No	93	114	Left	MCA	6
IV Lytic + IA	50-59	Female	African American	No / Unknown	No / Unknown	No / Unknown	No / Unknown	No / Unknown	No / Unknown	25	Yes	128	170	42	1.3	0.5	0.5	317	2C	4	No	99	213	Left	MCA	8
IV Lytic + IA	70-79	Male	Unknown	Yes	No / Unknown	No / Unknown	Yes	No / Unknown	No / Unknown	20	Yes	78	311	233	4	0.5	0.7	210	2A	6	No	111	66	Right	ICA	10
IA Only	80-89	Male	Caucasian	Yes	Yes	No / Unknown	Yes	No / Unknown	No / Unknown	16	No	53	157	104	3	0.5	0.6	247	2C	6	No	134	82	Right	MCA	10
IA Only	50-59	Male	Caucasian	Yes	No / Unknown	Yes	No / Unknown	No / Unknown	No / Unknown	16	Yes	89	263	174	3	0.5	0.6	166	2B	4	No	242	104	Right	ICA	9
IV Lytic + IA	40-49	Female	Caucasian	Yes	No / Unknown	No / Unknown	No / Unknown	No / Unknown	No / Unknown	33	Yes	225	350	125	1.6	0.8	0.5	200	2A	4	No	142	87	Left	ICA	7
IA Intervention (NCS)	50-59	Male	Caucasian	Yes	No / Unknown	Yes	No / Unknown	No / Unknown	No / Unknown	6	Yes	50	85	35	1.7	0.6	0.6	1371	2B	6	Yes	168	1291	Left	MCA	8
IA Only	80-89	Female	African American	No / Unknown	No / Unknown	No / Unknown	Yes	No / Unknown	No / Unknown	16	Yes	70	153	83	2.2	0.6	0.7	120	0	5	No	101	39	Right	MCA	10
IV Lytic + IA	70-79	Male	Caucasian	Yes	Yes	No / Unknown	No / Unknown	No / Unknown	Yes	29	Yes	50	234	184	4.7	0.5	0.8	203	2C	1	No	100	68	Left	ICA	10
IA Only	70-79	Male	Caucasian	Yes	No / Unknown	Yes	No / Unknown	Yes	No / Unknown	20	Yes	60	213	153	3.6	0.8	0.7	498	2C	5	No	189	378	Left	ICA	9
IV Lytic + IA	70-79	Female	Caucasian	Yes	No / Unknown	No / Unknown	No / Unknown	No / Unknown	No / Unknown	13	No	74	85	11	1.1			302	0	6	No	353	145	Right	MCA	7
IA Only	60-69	Male	African American	No / Unknown	No / Unknown	No / Unknown	No / Unknown	No / Unknown	No / Unknown	22	Yes	229	320	91	1.4	0.8	0.4	189	2B	6	No	163	70	Left	ICA	10
IA Only	60-69	Male	Caucasian	Yes	Yes	No / Unknown	Yes	No / Unknown	No / Unknown	28	Yes	98	327	229	3.3	0.6	0.7	200	2B	2	No	78	76	Left	ICA	10
IA Only	50-59	Male	Caucasian	Yes	No / Unknown	Yes	Yes	No / Unknown	No / Unknown	29	Yes	167	182	15	1.1	0.9	0.2	332	2B	6	No	217	278	Right	ICA	10
IA Only	80-89	Female	Caucasian	No / Unknown	Yes	No / Unknown	No / Unknown	No / Unknown	No / Unknown	23	No	54	123	69	2.3	0.6	0.7	1035	2B	6	No	101	855	Left	ICA	8
IA Only	70-79	Female	Caucasian	Yes	Yes	No / Unknown	No / Unknown	Yes	No / Unknown	14	No	92	160	68	1.7	0.8	0.6	298	2B	6	No	95	135	Right	MCA	10
IA Only	70-79	Female	African American	Yes	Yes	No / Unknown	Yes	No / Unknown	Yes	27	Yes	91	112	21	1.2	0.8	0.4	100	3	4	No	144	63	Left	MCA	9
IV Lytic + IA	50-59	Male	Caucasian	No / Unknown	No / Unknown	No / Unknown	No / Unknown	Yes	No / Unknown	16	No	65	166	101	2.6	0.5	0.6	284	2B	5	No	127	146	Left	ICA	9
IA Only	70-79	Female	Caucasian	No / Unknown	Yes	No / Unknown	No / Unknown	No / Unknown	No / Unknown	24	No	73	153	80	2.1	0.6	0.6	726	3	1	No	101	571	Left	ICA	9
IV Lytic + IA	60-69	Female	African American	No / Unknown	No / Unknown	Yes	No / Unknown	Yes	No / Unknown	28	Yes	74	107	33	1.4	0.6	0.4	147	2B	6	No	259	95	Left	ICA	7
IV Lytic + IA	70-79	Male	Caucasian	Yes	Yes	Yes	No / Unknown	No / Unknown	Yes	22	Yes	60	200	140	3.3	0.7	0.7	201	2B	6	No	167	74	Right	ICA	10
